# Supplementary material for: 3D structure and stability prediction of DNA with multi-way junctions in ionic solutions
Source: PLoS Comput Biol. 2025 Aug 18;21(8):e1013346. doi: 10.1371/journal.pcbi.1013346 (PMC12373291; doi:10.1371/journal.pcbi.1013346)
Supplement: S1 Table — (XLSX) [file pcbi.1013346.s007.xlsx]

## Sheet: Sheet1
1ag5	1agk	1aw4	1bdz	1b6x	1cvx	1cs7	1dxa	1dnm	1dcr
1d13	1d16	1d49	1d63	1d89	1db6	1eek	1ezn	1en1	1en3
1fyk	1fv8	1g6d	1i0f	1juu	1lai	1l0r	1la8	1noq	1puy
1qdk	1qph	1qe7	1snj	1sk5	1wqy	1zfb	1zfe	1zfg	1zfh
1zyf	1zyg	1zew	1zf9	107d	116d	119d	126d	158d	183d
195d	196d	2arg	2b1b	2b1d	2d47	2f1q	2gyx	2kuz	2k0v
2k67	2k68	2k69	2lbi	2lgm	2lzv	2lzw	2lsc	2ll9	2l13
2mav	2mci	2miv	2mjj	2mnf	2m2c	2npw	2neo	2org	2pik
2rrr	2rvp	2rt8	238d	240d	260d	272d	285d	287d	3co3
3gsj	3l1q	3omj	3qsc	3qk4	3r86	3v06	307d	339d	348d
363d	4e7y	4f8g	4j2i	4kbd	414d	424d	440d	5ewb	5gun
5ip8	5ju4	5j3g	5ki4	5mvp	5mvq	5m68	5uzf	5xuv	6asf
6ast	6dm7	6dy5	6g8s	6iyq	6ror	6rou	6s7d	7b4z	7edw
7kcl	7vck	7ril	7sb8	1aul	1bdn	llp7	1bub
