# Supplementary material for: 3D structure and stability prediction of DNA with multi-way junctions in ionic solutions
Source: PLoS Comput Biol. 2025 Aug 18;21(8):e1013346. doi: 10.1371/journal.pcbi.1013346 (PMC12373291; doi:10.1371/journal.pcbi.1013346)
Supplement: S2 Table — (XLSX) [file pcbi.1013346.s008.xlsx]

## Sheet: Sheet1
Bond
	(kcal/mol/Å2)		(Å)
	Helix	Loop	Helix	Loop
	Parahelix	Paraloop	Parahelix	Paraloop
	196.4	98.2	3.95	3.95
	141	70.5	3.95	3.95
	91.6	45.8	3.55	3.55
Angle
	(kcal/mol/rad2)		(rad)
	Helix	Nonhelix	Helix	Nonhelix
	Parahelix	Paraloop	Parahelix	Paraloop
	19.6	9.8	2.1	2.1
	17.2	8.6	1.8	1.8
	13	6.5	1.7	1.7
	28.6	14.3	1.7	1.7
Dihedral
	(kcal/mol/rad2)		(rad)
	Parahelix	Paraloop	Parahelix	Paraloop
	2.6	1.3	2.5	2.5
	8	4	-2.9	-2.9
	6.4	3.2	-1.3	-1.3
	3.2	1.6	0.9	0.9
The Parahelix only are used in the refinement processes of folded structure for the base-pairing regions (stems). The Paraloop are used in DNA folding processes to possibly describe DNAs as free chains and in the refinement process for the unpaired regions.
