# Supplementary material for: 3D structure and stability prediction of DNA with multi-way junctions in ionic solutions
Source: PLoS Comput Biol. 2025 Aug 18;21(8):e1013346. doi: 10.1371/journal.pcbi.1013346 (PMC12373291; doi:10.1371/journal.pcbi.1013346)
Supplement: S3 Table — (XLSX) [file pcbi.1013346.s009.xlsx]

## Sheet: Sheet1
	Base pairing
	Distance
	(Å)	8.9	12.1	14.1
	Energy strength
	(kcal/mol)	2.66	1.37	0.46
	-2.1 kcal/mol
	-2.1 kcal/mol
	Base stacking
	ΔSc=-13.3 eu
