# Supplementary material for: 3D structure and stability prediction of DNA with multi-way junctions in ionic solutions
Source: PLoS Comput Biol. 2025 Aug 18;21(8):e1013346. doi: 10.1371/journal.pcbi.1013346 (PMC12373291; doi:10.1371/journal.pcbi.1013346)
Supplement: S4 Table — (XLSX) [file pcbi.1013346.s010.xlsx]

## Sheet: Sheet1
	PDB ID	Length (nt)	Type	3dRNA/DNA	Alphafold3	Our model (top-1/RMSDmin)
				RMSD (Å)
	1snj	38	3-way	15.2	4.81	8.06/7.48
	3hxq	41	3-way	25.07	9.93	9.01/5.56
	7qb3	28	3-way	9.93	12.52	8.98/7.53
	2f1q	42	4-way	12.37	13.66	9.24/7.46
	average	37		15.64	9.16	9.11/8.24
				F1-score
	1snj	38	3-way	0	1	0.93/0.93
	3hxq	41	3-way	0	0.96	0.85/0.93
	7qb3	28	3-way	0.48	0.77	0.84/0.95
	2f1q	42	4-way	0.52	1	0.91/0.91
	average	37		0.25	0.93	0.88/0.93
