# Supplementary material for: 3D structure and stability prediction of DNA with multi-way junctions in ionic solutions
Source: PLoS Comput Biol. 2025 Aug 18;21(8):e1013346. doi: 10.1371/journal.pcbi.1013346 (PMC12373291; doi:10.1371/journal.pcbi.1013346)
Supplement: S5 Table — (XLSX) [file pcbi.1013346.s011.xlsx]

## Sheet: Sheet1
	NO	Ion concentration (mM)		Melting temperature (℃)
		[Na+]	[Mg2+]	a	b
	1	10	0	30.8	52.5
	2	100	0	34.4	64.6
	3	200	0	38.7	70.6
	4	500	0	42.9	74.3
	5	1000	0	46.2	78.8
	6	2000	0	47.2	79.2
	7	10	0.1	31.6	52.3
	8	10	0.5	32.2	54.4
	9	10	1	35.3	57.1
	10	10	10	41.4	70.3
	11	10	100	43.6	76.5
	12	10	500	44.9	76.9
	13	10	1000	45.1	77.4
	14	100	0.1	35.4	65.8
	15	100	0.5	37.9	66.4
	16	100	1	40.6	71.5
	17	100	10	45.2	76.8
	18	100	100	47.3	81.4
	19	100	500	48.6	82.1
	20	100	1000	48.2	82.5
	a and b are the melting temperatures for the transitions from folded state to intermediate state and from intermediate state to unfolded state, respectively.
