# Supplementary material for: 3D structure and stability prediction of DNA with multi-way junctions in ionic solutions
Source: PLoS Comput Biol. 2025 Aug 18;21(8):e1013346. doi: 10.1371/journal.pcbi.1013346 (PMC12373291; doi:10.1371/journal.pcbi.1013346)
Supplement: S6 Table — (XLSX) [file pcbi.1013346.s012.xlsx]

## Sheet: Sheet1
	NO	Ion concentration (mM)		Melting temperature (℃)
		[Na+]	[Mg2+]	a	b
	1	10	0	17.5	57.2
	2	100	0	28.6	72.1
	3	200	0	30.2	75.2
	4	500	0	34.1	81.1
	5	1000	0	38.2	87.5
	6	2000	0	38.5	89.1
	7	10	0.1	19.8	58.9
	8	10	0.5	20.1	62.3
	9	10	1	25.4	72.1
	10	10	10	33.8	80.2
	11	10	100	42.1	88.4
	12	10	500	43.5	93.3
	13	10	1000	43.6	93.5
	14	100	0.1	30.2	68.3
	15	100	0.5	31.1	72.5
	16	100	1	32.5	77.4
	17	100	10	37.4	84.4
	18	100	100	42.9	90.4
	19	100	500	43.4	93.5
	20	100	1000	44.2	93.6
	a and b are the melting temperatures for the transitions from folded state to intermediate state and from intermediate state to unfolded state, respectively.
